# Supplementary material for: ARL6IP5 Ameliorates α-Synuclein Burden by Inducing Autophagy via Preventing Ubiquitination and Degradation of ATG12
Source: Int J Mol Sci. 2023 Jun 22;24(13):10499. doi: 10.3390/ijms241310499 (PMC10341401; doi:10.3390/ijms241310499)
Supplement: Supplementary file 1 [file ijms-24-10499-s001.zip]

Archive with 1 entries (1 files):
- ijms-2423483-supplementary.pdf
